# Supplementary material for: Accessible Silver-Iron Oxide Nanoparticles as a Nanomaterial for Supported Liquid Membranes
Source: Nanomaterials (Basel). 2021 May 1;11(5):1204. doi: 10.3390/nano11051204 (PMC8147404; doi:10.3390/nano11051204)
Supplement: Supplementary file 1 [file nanomaterials-11-01204-s001.zip]

Archive with 1 entries (1 files):
- nanomaterials-1192425-SI-final.pdf
